# Supplementary material for: Low-Dose Indapamide vs. Hydrochlorothiazide in Idiopathic Hypercalciuria: A Randomized Prospective Trial
Source: J Clin Med. 2025 Oct 21;14(20):7426. doi: 10.3390/jcm14207426 (PMC12564931; doi:10.3390/jcm14207426)
Supplement: Supplementary file 1 [file jcm-14-07426-s001.zip]

Archive with 1 entries (1 files):
- jcm-3878306-supplementary.pdf
